# Supplementary material for: From Shell Midden to Midden-Mound: The Geoarchaeology of Mound Key, an Anthropogenic Island in Southwest Florida, USA
Source: PLoS One. 2016 Apr 28;11(4):e0154611. doi: 10.1371/journal.pone.0154611 (PMC4849735; doi:10.1371/journal.pone.0154611)
Supplement: S1 Table — Marine dates were calibrated using Marine13 with a Delta R of -5 +/-20 and all terrestrial dates were calibrated using IntCal13 curve [65] in a simple phase model in OxCal [66]. All provenience information is provided in the first column and is coded following the site number (8LL2) with operation and unit or core designation (e.g., C-1 for operation C unit 1 or C25 for core 25), followed by level or stratum and feature number and field specimen number (FS) if appropriate. (XLSX) [file pone.0154611.s001.xlsx]

## Sheet: Sheet1
								Unmodelled (BC/AD)			Modelled (BC/AD)			Indices
														Amodel=90.2
														Aoverall=67.3
								from	to	%	from	to	%	A	P	C
						Boundary Start					355	525	95.4			98.1
Provenience
UGA Lab ID		Northing	Easting	Sample ID	Corrected Date	Uncertainty	δ13C,‰										Dating Method	Material
8LL2-M1-33-2-287	Mound 2, Unit M-1, Level 35, Feature 1	2.92269e+06	413810	UGAMS# 14471	380	±20	-24.1	1445	1625	95.4	1445	1620	95.4	102.9		99.9	AMS	Sediment/Wood Charcoal
8LL2-L1-9MC	Mound 1, Unit L-1, Level 9	2.92261e+06	413880	UGAMS# 15577	1650	±20	0	665	795	95.4	680	835	95.4	87.1		99.8	AMS	Mercenaria campechiensis
8LL2-M-1-35MC	Mound 2, Unit M-1, Level 35	2.92269e+06	413810	UGAMS# 15578	1380	±20	-0.6	920	1095	95.4	975	1140	95.4	83.5		99.6	AMS	Mercenaria campechiensis
8LL2-L-1,WP,PS2	Mound 1, Unit L-1, West Profile	2.92261e+06	413880	UGAMS# 15928	1030	±25	-0.6	1285	1410	95.4	1300	1425	95.4	92.9		99.8	AMS	Mercenaria campechiensis
8LL2-L-1-9,FEA.35	Mound 1, Unit L-1, Level 9, Feature 35	2.92261e+06	413880	UGAMS# 15929	750	±25	-24.8	1220	1285	95.4	1220	1285	95.4	98.3		99.8	AMS	Pinus sp.
8LL2-L-1-9,FEA.44	Mound 1, Unit L-1, Level 9, Feature 44	2.92269e+06	413810	UGAMS# 15930	570	±25	-25.3	1305	1420	95.4	1305	1420	95.4	98.8		99.9	AMS	Pinus sp.
8LL2-M-1,L34.F.9	Mound 2, Unit M-1, Level 34, Feature 9	2.92269e+06	413810	UGAMS# 15931	320	±25	-25.1	1485	1645	95.4	1470	1630	95.4	99		99.8	AMS	Pinus sp.
8LL2-L1-F31-370BOT1	Mound 1, Unit L-1, Level 8, Feature 31	2.92261e+06	413880	UGAMS# 17279	740	±20	-25.4	1250	1290	95.4	1250	1290	95.4	97.3		99.9	AMS	Pinus sp.
8LL2-L1-9-F42-399BOT	Mound 1, Unit L-1, Level 9, Feature 42	2.92261e+06	413880	UGAMS# 17280	900	±25	-28.4	1035	1210	95.4	1040	1210	95.4	99.1		99.8	AMS	Pinus sp.
8LL2-L1-F40-390BOT	Mound 1, Unit L-1, Level 9, Feature 40	2.92261e+06	413880	UGAMS# 17281	1030	±20	-24.6	980	1030	95.4	980	1030	95.4	98.7		99.8	AMS	Pinus sp.
8LL2-L1-F38-414BOT	Mound 1, Unit L-1, Level 9, Feature 38	2.92261e+06	413880	UGAMS# 17282	980	±20	-24.7	1015	1155	95.4	1010	1155	95.4	98.4		99.8	AMS	Pinus sp.
8LL2-L1-F34-443BOT	Mound 1, Unit L-1, Level 9, Feature 34	2.92261e+06	413880	UGAMS# 17283	660	±25	-25.6	1275	1395	95.4	1275	1395	95.4	98.8		99.8	AMS	Pinus sp.
8LL2-L1-9-F43-392BOT	Mound 1, Unit L-1, Level 9, Feature 43	2.92261e+06	413880	UGAMS# 17284	880	±25	-26	1045	1220	95.4	1045	1220	95.4	99.5		99.8	AMS	Pinus sp.
8LL2-L1-9-452BOA	Mound 1, Unit L-1, Level 9, Feature 35	2.92261e+06	413880	UGAMS# 17285	850	±25	-19.4	1150	1260	95.4	1150	1260	95.4	99.6		99.8	AMS	Odocoileus virginianus
8LL2-M1-35-278BOA	Mound 2, Unit M-1, Level 35, Feature 11	2.92269e+06	413810	UGAMS# 17286	300	±25	-18.7	1490	1655	95.4	1485	1645	95.4	103		99.8	AMS	Odocoileus virginianus
8LL2-C1-S3-ST10	Core 1, Section 3, Stratum 10	2.92262e+06	413935	UGAMS# 20064	650	±20	-26.2	1280	1390	95.4	1280	1395	95.4	98.9		99.9	AMS	Wood Charcoal
8LL2-C1-S3-ST14	Core 1, Section 3, Stratum 14	2.92262e+06	413935	UGAMS# 20065	1480	±20	-23.7	545	635	95.4	545	635	95.4	99.8		99.7	AMS	Wood Charcoal
8LL2-C1-S3-ST15	Core 1, Section 3, Stratum 15	2.92262e+06	413935	UGAMS# 20066	1580	±20	-25.9	420	540	95.4	425	545	95.4	102.6		99.7	AMS	Wood Charcoal
8LL2-C1-S3-ST9	Core 1, Section 3, Stratum 9	2.92262e+06	413935	UGAMS# 20067	640	±20	-26.1	1285	1395	95.4	1285	1395	95.4	98.8		99.9	AMS	Wood Charcoal
8LL2-C1-S4-ST18	Core 1, Section 4, Stratum 18	2.92262e+06	413935	UGAMS# 20068	710	±20	-21.9	1260	1300	95.4	1260	1300	95.4	97.4		99.8	AMS	Wood Charcoal
8LL2-C13-S1-ST1/2	Core 13, Section 1, Stratum 1/2	2.92256e+06	413704	UGAMS# 20069	Modern		-28.1											Wood Charcoal
8LL2-C13-S1-ST2	Core 13, Section 1, Stratum 2	2.92256e+06	413704	UGAMS# 20070	590	±20	-24.4	1300	1410	95.4	1300	1410	95.4	99		99.9	AMS	Wood Charcoal
8LL2-C13-S1-ST2	Core 13, Section 1, Stratum 2	2.92256e+06	413704	UGAMS# 20071	680	±20	-24.4	1275	1390	95.4	1275	1385	95.4	97.4		99.9	AMS	Wood Charcoal
8LL2-C15-S3-ST17	Core 15, Section 3, Stratum 17	2.92262e+06	413876	UGAMS# 20072	1270	±20	-24.6	680	770	95.4	680	775	95.4	99.2		99.8	AMS	Wood Charcoal
8LL2-C15-S4-ST20	Core 15, Section 4, Stratum 20	2.92262e+06	413876	UGAMS# 20073	1640	±20	-1.04	670	810	95.4	685	850	95.4	85.1		99.6	AMS	Mercenaria campechiensis
8LL2-C15-S4-ST23	Core 15, Section 4, Stratum 23	2.92262e+06	413876	UGAMS# 20074	790	±20	-24.39	1215	1275	95.4	1215	1275	95.4	99		99.9	AMS	Wood Charcoal
8LL2-C16-S1-ST4	Core 16, Section 1, Stratum 4	2.92269e+06	413803	UGAMS# 20075	1280	±20	-27.1	670	770	95.4	670	770	95.4	99.1		99.8	AMS	Wood Charcoal
8LL2-C16-S1-ST5	Core 16, Section 1, Stratum 5	2.92269e+06	413803	UGAMS# 20076	1180	±20	-20.09	770	895	95.4	770	895	95.4	99.5		99.8	AMS	Wood Charcoal
8LL2-C16-S2-ST7	Core 16, Section 2, Stratum 7	2.92269e+06	413803	UGAMS# 20077	140	±20	-23.93	1670	1945	95.4	1670	1945	95.3		0.3	99.7	AMS	Wood Charcoal
8LL2-C16-S3-ST14	Core 16, Section 3, Stratum 14	2.92269e+06	413803	UGAMS# 20078	1400	±20	-17.8	610	665	95.4	610	665	95.4	98.4		99.7	AMS	Wood Charcoal
8LL2-C16-S3-ST15	Core 16, Section 3, Stratum 15	2.92269e+06	413803	UGAMS# 20079	Modern		-28.84											Wood Charcoal
8LL2-C16-S4-ST17	Core 16, Section 4, Stratum 17	2.92269e+06	413803	UGAMS# 20080	1010	±20	-25.68	985	1040	95.4	985	1040	95.4	97.9		99.8	AMS	Wood Charcoal
8LL2-C25-S1-ST1	Core 25, Section 1, Stratum 1	2.92277e+06	413891	UGAMS# 20081	1750	±20	-0.91	580	705	95.4	605	730	95.4	87.7		99.7	AMS	Mercenaria campechiensis
8LL2-C25-S1-ST3/4	Core 25, Section 1, Stratum 3/4	2.92277e+06	413891	UGAMS# 20082	940	±20	-25.46	1030	1155	95.4	1030	1155	95.4	99.5		99.8	AMS	Wood Charcoal
8LL2-C25-S1-ST4	Core 25, Section 1, Stratum 4	2.92277e+06	413891	UGAMS# 20083	910	±20	-24.64	1035	1185	95.4	1035	1185	95.4	98.8		99.8	AMS	Wood Charcoal
8LL2-C25-S2-ST6A	Core 25, Section 2, Stratum 6A	2.92277e+06	413891	UGAMS# 20084	740	±20	-26.15	1250	1290	95.4	1250	1290	95.4	97.5		99.9	AMS	Wood Charcoal
8LL2-C25-S2-ST6B	Core 25, Section 2, Stratum 6B	2.92277e+06	413891	UGAMS# 20085	910	±20	-25.95	1035	1185	95.4	1035	1185	95.4	98.9		99.9	AMS	Wood Charcoal
8LL2-C25-S3-ST9	Core 25, Section 3, Stratum 9	2.92277e+06	413891	UGAMS# 20086	1840	±20	-0.99	465	650	95.4	510	670	95.4	94.8		99.8	AMS	Mercenaria campechiensis
8LL2-C25-S4-ST24	Core 25, Section 4, Stratum 24	2.92277e+06	413891	UGAMS# 20087	810	±20	-24.2	1190	1270	95.4	1190	1270	95.4	99.5		99.8	AMS	Wood Charcoal
8LL2-C26-S1-ST3	Core 26, Section 1, Stratum 3	2.92276e+06	413937	UGAMS# 20088	810	±20	-25.01	1190	1270	95.4	1190	1270	95.4	99.2		99.9	AMS	Wood Charcoal
8LL2-C26-S1-ST4	Core 26, Section 1, Stratum 4	2.92276e+06	413937	UGAMS# 20089	750	±20	-23.19	1225	1285	95.4	1225	1285	95.4	97.5		99.8	AMS	Wood Charcoal
8LL2-C26-S1-ST8/9	Core 26, Section 1, Stratum 8/9	2.92276e+06	413937	UGAMS# 20090	880	±20	-26.21	1045	1220	95.4	1045	1220	95.4	99.7		99.8	AMS	Wood Charcoal
8LL2-C26-S2-S13	Core 26, Section 2, Stratum 13	2.92276e+06	413937	UGAMS# 20091	Modern		-25.83
8LL2-C27-S1-ST3	Core 27, Section 1, Stratum 3	2.92261e+06	413895	UGAMS# 20092	1010	±20	-24.26	985	1040	95.4	985	1040	95.4	97.5		99.7	AMS	Wood Charcoal
8LL2-C27-S1-ST4	Core 27, Section 1, Stratum 4	2.92261e+06	413895	UGAMS# 20093	1240	±20	-23.2	685	870	95.4	685	870	95.4	98		99.8	AMS	Wood Charcoal
8LL2-M3-LVL36FS686	Mound 2, Unit M-3, Level 36, Feature 1, Special Find /4	2.92269e+06	413808	UGAMS# 20428	910	±20	-25.7	1035	1185	95.4	1035	1185	95.4	98.9		99.8	AMS	Pinus sp.
8LL2-M3-LVL36F1FS714	Mound 2, Unit M-3, Level 36, Feature 1	2.92269e+06	413808	UGAMS# 20429	1060	±20	-24.8	900	1025	95.4	900	1025	95.4	99.6		99.9	AMS	Pinus sp.
8LL2-M2-LVL37F2FS833	Mound 2, Unit M-2, Level 37, Feature 2	2.92269e+06	413810	UGAMS# 20430	310	±20	-25.3	1495	1650	95.4	1485	1640	95.4	103.1		99.8	AMS	Pinus sp.
8LL2-M2-LVL38F4FS901	Mound 2, Unit M-2, Level 38, Feature 4	2.92269e+06	413810	UGAMS# 20431	860	±20	-26.3	1055	1225	95.4	1055	1225	95.4	99.6		99.7	AMS	Pinus sp.
8LL2-M2-LVL38F3FS903	Mound 2, Unit M-2, Level 38, Feature 3	2.92269e+06	413810	UGAMS# 20432	330	±20	-27	1485	1640	95.4	1470	1630	95.4	95		99.8	AMS	Pinus sp.
8LL2-L2-LVL6F6FS616	Mound 1, Unit L-2, Level 6, Feature 6	2.92262e+06	413888	UGAMS# 20433	320	±20	-24.6	1490	1645	95.4	1485	1635	95.4	99.2		99.8	AMS	Pinus sp.
8LL2-L2-LVL6F17FS627	Mound 1, Unit L-2, Level 6, Feature 17	2.92262e+06	413888	UGAMS# 20434	570	±20	-26	1310	1420	95.4	1310	1420	95.4	98.4		99.8	AMS	Pinus sp.
8LL2-L2-LVL5F9FS601	Mound 1, Unit L-2, Level 5, Feature 9	2.92262e+06	413888	UGAMS# 20435	580	±20	-26.3	1305	1415	95.4	1305	1415	95.4	98.8		99.8	AMS	Pinus sp.
8LL2-A-1-3	Unit A-1, Level 3	Unknown	Unknown	Beta-245272	1960	±40	0	305	565	95.4	400	590	95.4	77.3		99.6	Conventional	Mercenaria campechiensis
8LL2-A-1-15	Unit A-1, Level 15	Unknown	Unknown	Beta-245273	1950	±50	-0.9	295	585	95.4	405	615	95.4	88.7		99.6	Conventional	Mercenaria campechiensis
8LL2-B-1-76	Unit B-1, Level 76	Unknown	Unknown	Beta-245274	1970	±40	-0.7	285	550	95.4	395	585	95.4	68.7		99.6	Conventional	Mercenaria campechiensis
8LL2-B-1-91	Unit B-1, Level 91	Unknown	Unknown	Beta-245275	2060	±40	-1.5	185	430	95.4	220	460	95.4		7.2	99.6	Conventional	Mercenaria campechiensis
8LL2-C-1-65	Unit C-1, Level 65	Unknown	Unknown	Beta-245276	1970	±40	-1	285	550	95.4	395	585	95.4	68.7		99.5	Conventional	Mercenaria campechiensis
8LL2-C-1-77	Unit C-1, Level 77	Unknown	Unknown	Beta-245277	1670	±50	-1	610	845	95.4	645	880	95.4	93.3		99.6	Conventional	Mercenaria campechiensis
8LL2-C-1-89	Unit C-1, Level 89	Unknown	Unknown	Beta-245278	1760	±50	-0.4	485	740	95.4	555	775	95.4	94.6		99.3	Conventional	Mercenaria campechiensis
8LL2-D-1-98	Unit D-1, Level 98	Unknown	Unknown	Beta-245279	1290	±50	+0.5	1000	1235	95.4	1030	1260	95.4	95.2		99.7	Conventional	Mercenaria campechiensis
8LL2-I-1-49	Unit I-1, Level 49	2.9227e+06	413792	Beta-245280	1410	±50	-1.3	845	1125	95.4	895	1160	95.4	92.4		99.3	Conventional	Mercenaria campechiensis
						Boundary End					1530	1670	95.4			98.6
						Span						1275	95.4			98.6

## Sheet: Sheet2
14471				1445	1625	95.4	1445	1620	95.4	102.9		99.9
15577				665	795	95.4	680	835	95.4	87.1		99.8
15578				920	1095	95.4	975	1140	95.4	83.5		99.6
15928				1285	1410	95.4	1300	1425	95.4	92.9		99.8
15929				1220	1285	95.4	1220	1285	95.4	98.3		99.8
15930				1305	1420	95.4	1305	1420	95.4	98.8		99.9
15931				1485	1645	95.4	1470	1630	95.4	99		99.8
17279				1250	1290	95.4	1250	1290	95.4	97.3		99.9
17280				1035	1210	95.4	1040	1210	95.4	99.1		99.8
17281				980	1030	95.4	980	1030	95.4	98.7		99.8
17282				1015	1155	95.4	1010	1155	95.4	98.4		99.8
17283				1275	1395	95.4	1275	1395	95.4	98.8		99.8
17284				1045	1220	95.4	1045	1220	95.4	99.5		99.8
17285				1150	1260	95.4	1150	1260	95.4	99.6		99.8
17286				1490	1655	95.4	1485	1645	95.4	103		99.8
20064				1280	1390	95.4	1280	1395	95.4	98.9		99.9
20065				545	635	95.4	545	635	95.4	99.8		99.7
20066				420	540	95.4	425	545	95.4	102.6		99.7
20067				1285	1395	95.4	1285	1395	95.4	98.8		99.9
20068				1260	1300	95.4	1260	1300	95.4	97.4		99.8
20070				1300	1410	95.4	1300	1410	95.4	99		99.9
20071				1275	1390	95.4	1275	1385	95.4	97.4		99.9
20072				680	770	95.4	680	775	95.4	99.2		99.8
20073				670	810	95.4	685	850	95.4	85.1		99.6
20074				1215	1275	95.4	1215	1275	95.4	99		99.9
20075				670	770	95.4	670	770	95.4	99.1		99.8
20076				770	895	95.4	770	895	95.4	99.5		99.8
20077				1670	1945	95.4	1670	1945	95.3		0.3	99.7
20078				610	665	95.4	610	665	95.4	98.4		99.7
20080				985	1040	95.4	985	1040	95.4	97.9		99.8
20081				580	705	95.4	605	730	95.4	87.7		99.7
20082				1030	1155	95.4	1030	1155	95.4	99.5		99.8
20083				1035	1185	95.4	1035	1185	95.4	98.8		99.8
20084				1250	1290	95.4	1250	1290	95.4	97.5		99.9
20085				1035	1185	95.4	1035	1185	95.4	98.9		99.9
20086				465	650	95.4	510	670	95.4	94.8		99.8
20087				1190	1270	95.4	1190	1270	95.4	99.5		99.8
20088				1190	1270	95.4	1190	1270	95.4	99.2		99.9
20089				1225	1285	95.4	1225	1285	95.4	97.5		99.8
20090				1045	1220	95.4	1045	1220	95.4	99.7		99.8
20092				985	1040	95.4	985	1040	95.4	97.5		99.7
20093				685	870	95.4	685	870	95.4	98		99.8
20428				1035	1185	95.4	1035	1185	95.4	98.9		99.8
20429				900	1025	95.4	900	1025	95.4	99.6		99.9
20430				1495	1650	95.4	1485	1640	95.4	103.1		99.8
20431				1055	1225	95.4	1055	1225	95.4	99.6		99.7
20432				1485	1640	95.4	1470	1630	95.4	95		99.8
20433				1490	1645	95.4	1485	1635	95.4	99.2		99.8
20434				1310	1420	95.4	1310	1420	95.4	98.4		99.8
20435				1305	1415	95.4	1305	1415	95.4	98.8		99.8
Beta-245272				305	565	95.4	400	590	95.4	77.3		99.6
Beta-245273				295	585	95.4	405	615	95.4	88.7		99.6
Beta-245274				285	550	95.4	395	585	95.4	68.7		99.6
Beta-245275				185	430	95.4	220	460	95.4		7.2	99.6
Beta-245276				285	550	95.4	395	585	95.4	68.7		99.5
Beta-245277				610	845	95.4	645	880	95.4	93.3		99.6
Beta-245278				485	740	95.4	555	775	95.4	94.6		99.3
Beta-245279				1000	1235	95.4	1030	1260	95.4	95.2		99.7
Beta-245280				845	1125	95.4	895	1160	95.4	92.4		99.3
